# Supplementary material for: Kidney GATA3+ regulatory T cells play roles in the convalescence stage after antibody-mediated renal injury
Source: Cell Mol Immunol. 2020 Sep 11;18(5):1249–61. doi: 10.1038/s41423-020-00547-x (PMC8093306; doi:10.1038/s41423-020-00547-x)
Supplement: Supplementary file 2 — Supplemental table [file 41423_2020_547_MOESM2_ESM.xlsx]

## Sheet: FACS antibodies
FACS antibodies
Reactivity	Company	Product No	Label	Target	Clone	Isotype
Mouse/Human	eBioscience	45-0042-82	PerCP-Cy5.5	CD4	RM4-5	Rat / IgG2a, kappa
Mouse/Human	eBioscience	25-0042-82	PE-Cy7	CD4	RM4-5	Rat / IgG2a, kappa
Mouse/Human	eBioscience	17-0042-82	APC	CD4	RM4-5	Rat / IgG2a, kappa
Mouse	BioLegend	100559	Brilliant Violet 510	CD4	RM4-5	Rat / IgG2a, kappa
Human	BioLegend	309208	PE	CD2	TS1/8	Mouse / IgG1, kappa
Mouse	eBioscience	12-0251-82	PE	CD25	PC61.5	Rat / IgG1, lambda
Mouse	BioLegend	103134	Brilliant Violet 421	CD45	30-F11	Rat IgG2b, kappa
Mouse	BioLegend	103138	Brilliant Violet 510	CD45	30-F11	Rat IgG2b, kappa
Mouse	BioLegend	110730	PE-Cy7	CD45.1	A20	Mouse (A.SW) IgG2a, κ
Mouse	BioLegend	109826	PerCP-Cy5.5	CD45.2	102	Mouse (SJL) IgG2a, κ
Mouse/Rat/Bovine/Dog/Cat/Pig	eBioscience	14-5773-82	PE	FoxP3	FJK-16s	Rat / IgG2a, kappa
Mouse/Rat/Bovine/Dog/Cat/Pig	eBioscience	45-5773-82	PerCP-Cy5.5	FoxP3	FJK-16s	Rat / IgG2a, kappa
Mouse/Rat/Bovine/Dog/Cat/Pig	eBioscience	17-5773-82	APC	FoxP3	FJK-16s	Rat / IgG2a, kappa
Dead or Live	eBioscience	65-0865-14	eFluor 780	Fixable Viability Dye (FVD)	−	−
Mouse	eBioscience	2-9966-42	PE	GATA3	TWAJ	Rat / IgG2b, kappa
Mouse	eBioscience	50-9966-42	eFlour 660	GATA3	TWAJ	Rat / IgG2b, kappa
Mouse	BD Biosciences	562894	Brilliant Violet 421	RORγt	Q31-378	Mouse IgG2a, kappa
Mouse	eBioscience	17-6981-82	APC	RORγt	B2D	Rat / IgG1, kappa
Mouse/Human	BD Biosciences	563318	Brilliant Violet 421	T-bet	O4-46	Mouse IgG1, kappa
Mouse/Human	BD Biosciences	561266	Alexa Fluor 488	T-bet	O4-46	Mouse IgG1, kappa
Mouse/Human	Cell Signaling Technology	8638	Unconjugated	BATF	A synthetic peptide corresponding to residues near the carboxy terminus of human BATF protein.	Rabbit / IgG
Mouse/Human/Rat	Thermo Scientific	PA3-821A	Unconjugated	PPARγ	Synthetic peptide corresponding to residues M(284) M G E D K I K F K H I T P L(298) of mouse PPAR gamma 2	Rabbit / IgG
−	Novusbio	AB-105-C	Unconjugated	Rabbit IgG Isotype Control	−	Rabbit / IgG
Rabbit	eBioscience	12-4739-81	PE	Rabbit IgG (H+L)	−	Donkey / IgG
Mouse	R&D	BAF989	Biotin	Amphiregulin	E. coli-derived recombinant mouse Amphiregulin Ser94-Lys191 Accession # Q4FJT2	Goat / IgG
−	Novusbio	BAF108	Biotin	Goat IgG Isotype Control	−	Goat / IgG
Human, Mouse, Rat, All Species	BioLegend	405226	Brilliant Violet 421	Streptavidin	−	−
Mouse	eBioscience	12-5893-82	PE	KLRG1	2F1	Syrian hamster / IgG
Mouse	BioLegend	121406	PE	CD103	2E7	Armenian Hamster / IgG
Mouse/Human	BD Biosciences	566649	PE	IRF4	Q9-343	Mouse / IgG1, kappa
Mouse/Human	eBioscience	11-9883-82	FITC	Helios	22F6	Armenian Hamster / IgG
Mouse	BioLegend	119706	APC	CD366 (Tim-3)	RMT3-23	Rat / IgG2a, kappa
Mouse	BioLegend	109112	APC	CD279 (PD-1)	RMP1-30	Rat / IgG2b, kappa
Mouse	BioLegend	142106	APC	TIGIT (Vstm3)	1G9	Mouse IgG1, kappa
Mouse	BioLegend	119414	APC	CD134 (OX40)	OX-86	Rat / IgG1, kappa
Mouse	BD Biosciences	563391	Brilliant Violet 421	C357 (GITR)	DTA-1	Rat / IgG2b
Mouse/Human/Rat	BioLegend	313524	Brilliant Violet 421	CD278 (ICOS)	C398.4A	Armenian Hamster / IgG
Mouse	BioLegend	106312	Brilliant Violet 421	CD152 (CTLA4)	UC10-4B9	Armenian Hamster / IgG
Mouse	BioLegend	145309	Brilliant Violet 421	IL-33Rα (IL1RL1, ST2)	DIH9	Rat / IgG2a, kappa
Mouse	BioLegend	505022	Brilliant Violet 421	IL-10	JES5-16E3	Rat IgG2b, kappa
Mouse	eBioscience	12-5758-82	PE	Eos	ESB7C2	Rat / IgG2a, kappa
Mouse	eBioscience	12-6111-80	PE	c-Rel	1RELAH5	Rat / IgG2a, kappa
−	BioLegend	400411	APC	Rat IgG1 kappa Isotype Control	RTK2071	Rat IgG1, kappa
−	eBioscience	12-4321-80	PE	Rat IgG2a kappa Isotype Control	eBR2a	Rat / IgG2a, kappa
−	BioLegend	400535	Brilliant Violet 421	Rat IgG2a kappa Isotype Control	RTK2758	Rat / IgG2a, kappa
−	BioLegend	400511	APC	Rat IgG2a kappa Isotype Control	RTK2758	Rat / IgG2a, kappa
−	BioLegend	400611	APC	Rat IgG2b kappa Isotype Control	RTK4530	Rat / IgG2b, kappa
−	BioLegend	400639	Brilliant Violet 421	Rat IgG2b kappa Isotype Control	RTK4530	Rat / IgG2b, kappa
−	BioLegend	400911	APC	Armenian Hamster IgG Isotype Control	HTK888	Armenian Hamster / IgG
−	BioLegend	400907	PE	Armenian Hamster IgG Isotype Control	HTK888	Armenian Hamster / IgG
−	BioLegend	400935	Brilliant Violet 421	Armenian Hamster IgG Isotype Control	HTK888	Armenian Hamster / IgG
−	eBioscience	11-4888-81	FITC	Armenian Hamster IgG Isotype Control	eBio299Arm	Armenian Hamster / IgG
−	eBioscience	12-4914-81	PE	Syrian Hamster IgG Isotype Control	−	Syrian hamster / IgG
−	BD Biosciences	555749	PE	Mouse IgG1 kappa Isotype Control	MOPC-21	Mouse / IgG1, kappa
−	BioLegend	401401	APC	Mouse IgG1 kappa Isotype Control	MG1-45	Mouse / IgG1, kappa
Mouse/Rat	eBioscience	45-7177-82	PerCP-Cy5.5	IL-17A	ebio17B7	Rat / IgG2a, kappa
Mouse/Rat	eBioscience	17-7177-81	APC	IL-17A	ebio17B7	Rat / IgG2a, kappa
Mouse	eBioscience	11-7311-41	FITC	IFNγ	XMG1.2	Rat / IgG1, kappa
Mouse	BioLegend	131212	APC	CD194 (CCR4)	2G12	Armenian Hamster / IgG
Mouse	BioLegend	131204	PE	CD194 (CCR4)	2G12	Armenian Hamster / IgG
Mouse	BioLegend	129814	APC	CD196 (CCR6)	29-2L17	Armenian Hamster / IgG
Mouse	BioLegend	126511	APC	CD183 (CXCR3)	CXCR3-173	Armenian Hamster / IgG

## Sheet: FACS reagents
Reagents for mice analysis
Company	Name	Product No	Application	Dilution	Protocol
eBioscience	Foxp3/Transcription Factor Staining Buffer Set	00-5523-00	Intranuclear staining and fixation	−	According to the manufacturer’s instructions.
eBioscience	IC Fixation Buffer	00-8222-49	Fixation	−	According to the manufacturer’s instructions.
eBioscience	Brefeldin A Solution (1000X)	00-4506-51	Cytokine intracellular staining	1/1000	The cells were stimulated for 3−4 h in RPMI-1640 with 10% FBS before staining.
Sigma-Aldrich	PMA (Phorbol 12-myristate 13-acetate)	P8139	Cytokine intracellular staining	50 ng/ml	The cells were stimulated for 3−4 h in RPMI-1640 with 10% FBS before staining.
Sigma-Aldrich	Ionomycin	I0634	Cytokine intracellular staining	500 ng/ml	The cells were stimulated for 3−4 h in RPMI-1640 with 10% FBS before staining.
Roche Diagnostics	Collagenase D	11088882001	Digestion of kidneys	5 mg/ml	In RPMI-1640 with 10% FBS for 30 min at 37 °C
Roche Diagnostics	DNase I	10104159001	Digestion of kidneys	100 mg/ml	In RPMI-1640 with 10% FBS for 30 min at 37 °C

## Sheet: autoMACS separation
autoMACS separation
Reactivity	Company	Product No	Name	Target	Clone	Dilution
Mouse	Miltenyi Biotec	130-052-301	CD45 MicroBeads	CD45	30F11.1	According to the manufacturer’s instructions.
Mouse	Miltenyi Biotec	130-104-454	CD4 T Cell Isolation Kit	−	−	According to the manufacturer’s instructions.
−	Miltenyi Biotec	130-048-801	Anti-PE MicroBeads	Phycoerythrin	−	According to the manufacturer’s instructions.
Mouse	Absolute Antibody Ltd	Ab00123-24.1	Anti-CD16/CD32, Goat IgG1, Recombinant Monoclonal Antibody	CD16/CD32	2.4G2	1/200

## Sheet: Immunohistochemistry
Immunohistochemistry antibodies and reagent
Antibodies
Reactivity	Company	Product No	Label	Target	Isotype	Clone	Dilution
Mouse, Human	Bio-Rad Laboratories	MCA1477	Unconjugated	CD3	Rat IgG	CD3-12	1/300
Mouse	Novusbio	NB100-39002	Unconjugated	FoxP3	Rabbit IgG	Q99JB6	1/400
Rat	Thermo Fisher Scientific	#A-21206	Alexa Fluor 488	Rabbit IgG (H+L)	Donkey IgG	−	1/400
Rabbit	Thermo Fisher Scientific	#A-11081	Alexa Fluor 546	Rat IgG (H+L)	Donkey IgG	−	1/400
Gout	Thermo Fisher Scientific	#A-21082	Alexa Fluor 633	Gout IgG (H+L)	Donkey IgG	−	1/400
Mouse, Human, Cow, Duck, Rat	Proteintech	10830-1-AP	Unconjugated	Cytokeratin 18	Rabbit IgG	Cytokeratin 18 fusion protein Ag1260	1/500
Mouse, Human, Rat	Cell Singnal Technology	#19245	Unconjugated	α-Smooth Muscle Actin	Rabbit IgG	−	1/500
Mouse	R&D systems	AF3626	Unconjugated	IL-33	Gout IgG	−	1/500
Mouse	GeneTex	GTX130274	Unconjugated	CD31	Rabbit IgG	−	1/100
Reagents
−	Nacarai Tesque	06349-64	−	Blocking One Histo	−	−	−
−	Vector Laboratories	H-1200	−	VECTASHIELD Mounting Medium with DAPI	−	−	−

## Sheet: in vivo reagents
Reagents for mice analysis
Company	Name	Product No	Application	Dilution	Protocol
Wako	Pioglitazone Hydrochloride	168-24833	in vivo Pioglitazone treatment		See legend.
